# Supplementary material for: Emergency physicians in pain medicine: Workforce trends, competency overlap, gaps, and opportunities for integration
Source: Interv Pain Med. 2025 Dec 17;5(1):100722. doi: 10.1016/j.inpm.2025.100722 (PMC12771286; doi:10.1016/j.inpm.2025.100722)
Supplement: Multimedia component 1 [file mmc1.xlsx]

## Sheet: Exported table
Legend
Green - Significant competency overlap
Yellow - Partial competency overlap
Red - No significant competency or clinical overlap
Abbreviations: ABEM, American Board of Emergency Medicine; ACGME, Accreditation Council for Graduate Medical Education; ACLS, advanced cardiac life support; BLS, basic life support; CT, computed tomography; EM, Emergency Medicine; EM ACGME milestones, Emergency Medicine ACGME Milestones; EM ACGME program requirements, Emergency Medicine ACGME Program Requirements; ICS, interpersonal and communica…
Supplementary Table 1. Complete Mapping of ACGME Pain Medicine Requirements to Emergency Medicine Competency Frameworks.
Patient Care	Pain Medicine ACGME Requirement	EM ACMGE Requirements	EM ACGME Milestones	ABEM Model for Clinical Practice
Elicit a detailed neurological history.	4.4.a		PC2	12.0
Perform mental status, cranial nerve, motor, sensory, reflex, cerebellar, and gait exam	4.4.b		PC2	12.0, 14.0
Identify significant findings of basic neuro-imaging	4.4.c		PC3
- Neuro-imaging includes MRI and CT of spine and brain	4.4.c.1		PC3
- Include brain, cervical, thoracic, and lumbar spine	4.4.c.2		PC3
- Training verified by appropriate faculty	4.4.c.3
Perform comprehensive MSK/neuromuscular history and exam focused on structure and function	4.4.d		PC2	12.0, 11.0
Identify and prescribe spine and musculoskeletal rehab interventions	4.4.e
Develop rehab programs evaluating flexibility, strength, and coordination	4.4.f
Identify patients suited for multidisciplinary pain care	4.4.g	4.4.a, 4.4.e., 4.4.k., 4.9.b., 4.9.c.	PC6, SBP3
Integrate therapies and surgical options for pain	4.4.h
Carry out complete psychiatric history with attention to comorbidities	4.4.i		PC2, PC4	14.0
Conduct a complete mental status examination	4.4.j		PC2	1.3.1, 14.0
Explain psychosocial therapy and make referrals	4.4.k	4.4.k., 4.9.b., 4.9.c.	PC6, SBP3, ICS1
Procedural Skills	PM APR	EM APR	EM AMS	ABEM
Obtain intravenous access	4.5.a	4.5.g.16.	PC8	19.5.4.8
Perform mask ventilation	4.5.b	4.5.g.9.a.	PC8	19.1
Perform advanced airway management	4.5.c	4.5.g.9., 4.5.g.9.a.	PC8	19.1
- Include LMA and/or endotracheal intubation	4.5.c.1	4.5.g.9., 4.5.g.9.a.	PC8	19.1
Perform BLS and ACLS	4.5.d	4.5.g.1.	PC1	19.2
Manage moderate procedural sedation	4.5.e	4.5.g.3.a, 4.5.g.14.	PC8	19.3.2
Recognize and manage manage perturbations associated with neuraxial anethesia (motor, sensory, cardiovascular, respiratory)	4.5.f
Recognize and manage toxicity from local anesthetics	4.5.g	4.4.f., 4.5.a., 4.5.b., 4.5.g.1., 4.5.g.3.a.	PC1	17.1.19
Perform essential interventional pain procedures	4.5.h
- Perform epidural injections: interlaminar, transforaminal, caudal	4.5.h.1
- Perform trigger point injections	4.5.h.2
- Perform facet and medial branch blocks	4.5.h.3
- Perform neuroablative procedures	4.5.h.4
- Perform joint and bursa injections	4.5.h.5	4.5.	PC8	11.3, 11.5.1, 19.4.6.1
- Perform sympathetic blocks	4.5.h.6
- Perform peripheral nerve blocks	4.5.h.7	4.5.	PC8	19.3.1
- Understand psychosocial risks for permanent procedures	4.5.h.8
Perform direct hands-on pain interventions	4.5.i	4.5., 4.5.g.3., 4.12.	PC8	19.3.1, 19.4.6.1
Perform SCS, PNS, intrathecal systems	4.5.j
Demonstrate competence in interventional procedures and processes	4.5.k	4.5., 4.5.f.	PC8	20.4.5.4
- Recognize procedural risks and complications	4.5.k.1	4.5.f.	PC8	1.3.59
- Obtain complete informed consent	4.5.k.2		PC8	20.4.5.4
- Mitigate risk: infection, opioid use, anticoagulants, devices	4.5.k.3	4.5.f.	PC8	20.4.6
- Manage opioids with agreements and screening	4.5.k.4	4.4.f., 4.4.k.		14.1.6, 17.1.2.3
Recognize substance use disorders and stigma	4.5.l	4.12.		14.1
Implement treatment and MAT for opioid use disorder	4.5.m	4.4.f., 4.4.k., 4.12.		14.1.8
Medical Knowledge	PM APR	EM APR	EM AMS	ABEM
Demonstrate competence in knowledge of pain assessment	4.6.a	4.5.g.3., 4.5.g.3.a., 4.12.	PC2	1.2, 11.0, 19.3
- Anatomy, physiology, and pharmacology of pain transmission and modulation	4.6.a.1	4.5.g.3., 4.5.g.3.a., 4.12.	PC2, PC5	1.2, 11.0, 19.3
- Natural history of musculoskeletal pain disorders	4.6.a.2	4.5.g.3., 4.5.g.3.a., 4.12.	MK1, MK2	1.2, 11.0, 19.3
- General principles of pain evaluation and management, including neurological, MSK, and psychological assessment	4.6.a.3	4.5.g.3., 4.5.g.3.a., 4.12.	PC2	1.2, 11.0, 19.3
- Indicators and interpretation of electro-diagnostic studies (x-ray, MRI, CT, nerve function)	4.6.a.4	4.4.c.	PC3
- Pain measurement in humans, experimental and clinical	4.6.a.5	4.12.		1.2, 11.0, 19.3
- Psychosocial aspects of pain, including cultural and cross-cultural considerations	4.6.a.6	4.3.c., 4.8.a.	ICS1	1.2, 20.1.2.6
- Taxonomy of pain syndromes	4.6.a.7	4.4.b., 4.12.	MK1, MK2	1.2, 11.0, 19.3.3.
- Pain of spinal origin: radicular, zygapophysial joint, discogenic pain	4.6.a.8	4.4.b., 4.12.	PC2, PC4, MK1, MK2	1.2, 11.2
- Myofascial pain	4.6.a.9	4.4.a, 4.4.b., 4.4.d., 4.12.	PC2, PC4, MK1, MK2	1.2, 11.0
- Neuropathic pain	4.6.a.10	4.4.a, 4.4.b., 4.4.d., 4.12.	PC2, PC4, MK1, MK2	1.2, 11.0, 12.7.3
- Headache and orofacial pain	4.6.a.11	4.4.a, 4.4.b., 4.4.d., 4.12.	PC2, PC4, MK1, MK2	1.2.2., 12.3
- Rheumatological aspects of pain	4.6.a.12	4.4.a, 4.4.b., 4.4.d., 4.12.	PC2, PC4, MK1, MK2	9.1, 11.2.2, 11.3.1
- Complex regional pain syndrome	4.6.a.13	4.4.a, 4.4.b., 4.4.d., 4.12.	PC2, PC4, MK1, MK2	1.2.9, 1.2.1
- Visceral pain	4.6.a.14	4.4.a, 4.4.b., 4.4.d., 4.12.	PC2, PC4, MK1, MK2	1.2.5
- Urogenital pain	4.6.a.15	4.4.a, 4.4.b., 4.4.d., 4.12.	PC2, PC4, MK1, MK2	1.2.6
- Cancer pain, including palliative and hospice care	4.6.a.16	4.8.g., 4.8.h.2., 4.12.	PC4, PC5, MK1, MK2, ICS1	1.2, 20.4.4.2
- Acute pain	4.6.a.17	4.5.g.3.a.	PC5, MK2	19.3
- Psychiatric and pain co-morbidities (substance-related mood, anxiety, somatoform, factitious, personality disorders)	4.6.a.18	4.12.	PC2, PC4, MK1, MK2	1.2, 14.1, 14.2, 14.3
- Effects of pain medications on mental status	4.6.a.19	4.4.f., 4.4.k., 4.12.	PC5, PC6, MK2	1.3.1, 17.1, 17.1.2.3
- Pain assessment in substance use disorder, elderly, pediatric, pregnant, disabled, cognitively impaired	4.6.a.20	4.5.f, 4.12.	PC2, PC4, MK1, MK2	1.2, 1.3.1, 13.4.2., 14.1
- Functional and disability assessment	4.6.a.21	4.4.e., 4.4.k., 4.9.b.	PC2, PC6, MK2, SBP3, SBP4	20.4.4.3, 20.4.4.3.1
Demonstrate competence in knowledge of treatment of pain	4.6.b	4.5.g.3., 4.5.g.3.a., 4.12.	PC5, MK1, MK2	1.2., 19.3.3
- Treatment with antidepressants, anticonvulsants, and miscellaneous drugs	4.6.b.1	4.4.f., 4.4.k., 4.12.	PC5, MK1, MK2	17.1.5, 17.1.6
- Treatment with nonsteroidal anti-inflammatory drugs	4.6.b.2	4.4.f., 4.4.k., 4.12.	PC5, MK1, MK2	17.1.2.2
- Treatment with opioids	4.6.b.3	4.4.f., 4.4.k., 4.12.	PC5, MK1, MK2	14.1.6, 17.1.2.3, 19.3.
- Management of acute and chronic pain in opioid-tolerant patients	4.6.b.4	4.4.f., 4.4.k., 4.5.g.3., 4.5.g.3.a., 4.12.	PC5, MK1, MK2	1.2.8, 14.1.6, 17.1.2.3
- Pharmacokinetics of opioids	4.6.b.5	4.4.f., 4.4.k., 4.12.	PC5, MK1	17.1.2.3
- Mechanism of action of opioids	4.6.b.6	4.4.f., 4.4.k., 4.12.	PC5, MK1	17.1.2.3
- Chemical structure of opioids	4.6.b.7
- Mechanisms, uses, and contraindications for opioid agonists, antagonists, and mixed agents	4.6.b.8	4.4.f., 4.4.k., 4.12.	PC5, MK1, MK2	14.1.6, 14.1.8, 17.1.2.3
- Use of patient-controlled analgesia	4.6.b.9
- Post-procedure opioid management in patients with chronic pain and/or opioid-induced hyperalgesia	4.6.b.10	4.5.g.3., 4.5.g.3.a., 4.12.	PC5, MK1, MK2	14.1.6, 14.1.8, 17.1.2.3
- Psychological/psychiatric treatments including cognitive-behavioral therapy and psychosocial therapies	4.6.b.11
- Prescription drug detoxification	4.6.b.12	4.4.f., 4.4.k., 4.9.b., 4.12.	PC5, MK1, MK2, SBP3	14.1, 14.1.8, 17.1, 19.4.11, 20.4.4.4
- Functional and vocational rehabilitation	4.6.b.13
- Surgical approaches to treatment of pain	4.6.b.14
- Complementary and alternative medicine treatments of pain	4.6.b.15
- Multidisciplinary cancer pain care	4.6.b.16	4.8., 4.8.g., 4.8.h.2., 4.12.	PC4, PC5, MK1, MK2, ICS1	1.2, 20.4.4
- Integration of pain management into the treatment model	4.6.b.17	4.4.e., 4.4.k., 4.9.b., 4.12.	PC6, MK2, SBP3, SBP4	1.2, 20.4.4.2
- Hospice and palliative care	4.6.b.18	4.8., 4.8.g., 4.8.h.2., 4.12.	PC4, PC5, MK1, MK2, ICS1	20.4.4.2
- Treatment of pain in pediatric patients	4.6.b.19	4.5.g.3., 4.5.g.3.a., 4.12.	PC5, MK1, MK2	1.2.
Demonstrate knowledge in general topics, research, and ethics in pain	4.6.c
- Epidemiology of pain	4.6.c.1
- Gender issues in pain	4.6.c.2
- Placebo response	4.6.c.3
- Multidisciplinary pain medicine	4.6.c.4
- Organization and management of a pain center	4.6.c.5
- Utilization review and program evaluation	4.6.c.6
- Designing, reporting, and interpreting pain trials	4.6.c.7
- Ethical standards in pain management and research	4.6.c.8
- Animal models of pain and ethics of experimentation	4.6.c.9
Demonstrate competence in interventional pain treatment knowledge	4.6.d
- Select interventions and understand indications	4.6.d.1
- Airway management skills	4.6.d.2	4.5.g.9., 4.5.g.9.a.		19.1
- Sedation/analgesia	4.6.d.3	4.5.g.3.a, 4.5.g.14.		19.3.2
- Fluoroscopic imaging and radiation safety	4.6.d.4
- Pharmacology of local anesthetics and injectables (contrast agents, steroids)	4.6.d.5	4.4.f., 4.5.g.3., 4.5.g.3.a.	PC5	9.5.2, 17.1.19,
- Treatment of local anesthetic systemic toxicity	4.6.d.5.a	4.4.f., 4.5.a., 4.5.b., 4.5.g.1., 4.5.g.3.a.	PC1, PC4, PC5, MK1, MK2	17.1.19, 19.4.11
- Trigger point injections	4.6.d.6
- Peripheral and cranial nerve blocks and ablation	4.6.d.7		PC8	19.3.1
- Spinal injections: epidural, transforaminal, nerve root, facet injections	4.6.d.8
- Disc procedures: discography, interdiscal/ percutaneous disc procedures	4.6.d.9
- Joint and bursal injections: sacroiliac, hip, knee, shoulder joint injections	4.6.d.10	4.5.	PC8	11.3, 11.5.1, 19.4.6.1
- Sympathetic ganglion blocks	4.6.d.11
- Epidural and intrathecal medication management	4.6.d.12
- Spinal cord stimulation	4.6.d.13
- Intrathecal drug administration systems	4.6.d.14
